# Supplementary material for: Effects of Spent Substrate of Oyster Mushroom (Pleurotus ostreatus) on Feed Utilization and Liver Serum Indices of Hu Sheep from the Perspective of Duodenal Microorganisms
Source: Animals (Basel). 2024 Nov 26;14(23):3416. doi: 10.3390/ani14233416 (PMC11639990; doi:10.3390/ani14233416)
Supplement: Supplementary file 1 [file animals-14-03416-s001.zip]

Archive with 1 entries (1 files):
- animals-3294536-supplementary.pdf
